# Supplementary material for: Niche distribution and influence of environmental parameters in marine microbial communities: a systematic review
Source: PeerJ. 2015 Jun 16;3:e1008. doi: 10.7717/peerj.1008 (PMC4476133; doi:10.7717/peerj.1008)
Supplement: Table S1 — Information regarding the metagenomes used in this study. [file peerj-03-1008-s004.xls]

## Sheet: Planilha1
MG-RAST ID	Sample Name	Ocean	Latitude	Longitude	Depth (Meters)	Total reads	Average read length	Total bases	Reference
4440037.3	Kingman Atoll	North Pacific	6.39	-162.33	10	180918	105.84 ± 14.9	19147898	(Dinsdale et al. 2008)
4440039.3	Palmyra	North Pacific	5.8669443	-162.12778	10	280039	107.29 ± 16.6	30043954	(Dinsdale et al. 2008)
4440041.3	Christmas (Kiritimati) Atoll	North Pacific	1.99	157.48	10	218300	105.36 ± 17.77	22999739	(Dinsdale et al. 2008)
4440279.3	Fanning (Tabuaeran) Atoll	North Pacific	3.83	-159.35	10	279327	107.38 ± 15.17	29994246	(Dinsdale et al. 2008)
4441025.3	Ionian Km3 station	Mediterranean	36.510555	15.676945	3010	8974	796.12 ± 99.66	7143627	(Martín-Cuadrado et al. 2007)
4441051.3	HOT station ALOHA	North Pacific	22.75	-158.03	10	7501	954.19 ± 146.84	7156456	(DeLong et al. 2006)
4441055.3	HOT station ALOHA	North Pacific	22.75	-158.03	130	5777	900.73 ± 211.59	5202606	(DeLong et al. 2006)
4441057.3	HOT station ALOHA	North Pacific	22.75	-158.03	500	8810	971.93 ± 126.45	8561768	(DeLong et al. 2006)
4441121.3	Tikehau Lagoon	South Pacific	-15.277778	-148.22444	1.2	716	1056.51 ± 59.03	755403	GOS Expedition
4441125.3	Tropical South Pacific	South Pacific	-4.498889	-105.07	2.2	737	1049.39 ± 64.9	772352	GOS Expedition
4441127.3	Tropical South Pacific	South Pacific	-7.1075	-116.11916	1.7	700	1127.98 ± 48.37	788456	GOS Expedition
4441129.3	Tropical South Pacific	South Pacific	-5.93	-108.68694	2	679	1054.27 ± 42.93	714797	GOS Expedition
4441130.3	400 miles from F. Polynesia	South Pacific	-9.0175	-127.76722	1.7	731	1091.41 ± 36.52	796727	GOS Expedition
4441132.3	Chesapeake Bay. MD	North Atlantic	38.13	-76.38	2.07	11497	1014.05 ± 70.21	11657547	GOS Expedition
4441133.3	Coccos Keeling. Inside Lagoon	Indian	-12.0925	96.88167	1.8	49565	1079.34 ± 91.86	53496573	GOS Expedition
4441135.3	Madagascar Waters	Indian	-26.035	50.123055	2.8	46050	992.54 ± 92.2	45705703	GOS Expedition
4441136.3	Tropical South Pacific	South Pacific	-3.3433332	-101.373886	2	758	1142.15 ± 35.9	864610	GOS Expedition
4441139.3	Indian Ocean - Coccos Keeling. Inside Lagoon	Indian	-12.09	96.88	1.8	51789	982.64 ± 90.87	50888971	GOS Expedition
4441139.4	Indian Ocean - International waters between Madagascar and South Africa	Indian	-30.9	40.42	1.9	50081	1051.32 ± 81.75	52650106	GOS Expedition
4441143.3	Block Island. NY	North Atlantic	41.09111	-71.60222	1	77754	1062.12 ± 70.73	82583305	GOS Expedition
4441144.3	Cape May. NJ	North Atlantic	38.94	-74.685	1	78293	1052.59 ± 81.49	82409416	GOS Expedition
4441145.3	Equatorial Pacific TAO Buoy	South Pacific	-1.9738889	-95.014725	1.8	65654	1045.36 ± 66.53	68631284	GOS Expedition
4441146.3	201 miles from F. Polynesia	South Pacific	-10.131389	-135.44945	30	66021	1035.07 ± 66.79	68335052	GOS Expedition
4441147.3	Indian Ocean	Indian	-8.505	80.37556	1.8	52063	1067.53 ± 107.78	55577680	GOS Expedition
4441148.3	St. Anne Island. Seychelles	Indian	-4.613611	55.50861	1.8	50610	1081.85 ± 80.19	54751107	GOS Expedition
4441149.3	Outside Seychelles. Indian Ocean	Indian	-4.635	56.836113	1.5	60932	1053.98 ± 64.94	64220234	GOS Expedition
4441150.3	Indian Ocean	Indian	-4.6625	60.523056	1.5	61021	1052.57 ± 68.42	64227544	GOS Expedition
4441152.3	Outside Halifax. Nova Scotia	North Atlantic	44.137222	-63.644444	2	52960	1074.81 ± 65.21	56920803	GOS Expedition
4441153.3	Northern Gulf of Maine	North Atlantic	43.63222	-66.84722	1	50971	1087.29 ± 68.96	55418945	GOS Expedition
4441155.3	Indian Ocean	Indian	-10.94	92.06	1.5	59806	1049.11 ± 61.08	62741809	GOS Expedition
4441156.3	Indian Ocean	Indian	-9.6	84.2	1.8	59074	1050.6 ± 66.65	62062300	GOS Expedition
4441167.3	Polynesia Archipelagos - Moorea. Cooks Bay	South Pacific	-17.48	-149.81	1.4	47689	1068.7 ± 70.42	50964386	GOS Expedition
4441568.3	International Water Outside of Reunion Island	Indian	-23.21611	52.30611	2	60979	1066.67 ± 62.57	65043448	GOS Expedition
4441572.3	Sargasso Sea	North Atlantic	31.18	-64.32	5	316913	1011.92 ± 63.82	320690950	GOS Expedition
4441574.3	Sargasso Sea	North Atlantic	32.17	-64.01	5	368671	1007.58 ± 44.89	371464574	GOS Expedition
4441575.3	Sargasso Sea	North Atlantic	31.18	-64.32	5	332054	1010.96 ± 63.18	335691629	GOS Expedition
4441576.3	Sargasso Sea	North Atlantic	32.17	-64.5	5	139584	1005.8 ± 64.27	140392985	GOS Expedition
4441577.3	Hydrostation S	North Atlantic	32.166668	-64.5	5	88288	991.4 ± 80.62	87527485	GOS Expedition
4441578.3	Hydrostation S	North Atlantic	32.166668	-64.5	5	92308	1003.52 ± 50.38	92631999	GOS Expedition
4441579.3	Gulf of Maine	North Atlantic	42.503056	-67.24	1	121583	1058.95 ± 77.59	128749325	GOS Expedition
4441580.3	Browns Bank. Gulf of Maine	North Atlantic	42.85278	-66.217224	1	61604	1086.05 ± 64.29	66903910	GOS Expedition
4441581.3	Bedford Basin. Nova Scotia	North Atlantic	44.690277	-63.637222	1	61132	1079.35 ± 57.14	65981926	GOS Expedition
4441582.3	Bay of Fundy. Nova Scotia	North Atlantic	45.111668	-64.94666	1	59678	1082.69 ± 68.31	64611661	GOS Expedition
4441583.3	Newport Harbor. RI	North Atlantic	41.485832	-71.35111	1	128454	1062.28 ± 72.78	136453118	GOS Expedition
4441584.3	Chesapeake Bay. MD	North Atlantic	38.95	-76.42	13.2	126136	1078.6 ± 79.72	136049562	GOS Expedition
4441585.3	Off Nags Head. NC	North Atlantic	36.003887	-75.39472	2.1	138026	1079.49 ± 106.9	148996113	GOS Expedition
4441586.3	Off Key West. FL	North Atlantic	24.488333	-83.07	1.7	127294	1083.77 ± 71.55	137956043	GOS Expedition
4441587.3	Yucatan Channel	North Atlantic	20.5225	-85.41361	2	257562	1091.89 ± 75.5	281228842	GOS Expedition
4441588.3	Rosario Bank	North Atlantic	18.036667	-83.78472	1.7	142433	1096.17 ± 72.12	156129284	GOS Expedition
4441589.3	Northeast of Colon	North Atlantic	10.716389	-80.25445	1.7	135311	1081.9 ± 79.35	146391842	GOS Expedition
4441591.3	Gulf of Panama	North Pacific	8.129167	-79.69111	1.6	131757	1088.41 ± 69.99	143405041	GOS Expedition
4441592.3	250 miles from Panama City	North Pacific	6.492778	-82.90389	2	121647	1077.38 ± 84.66	131058535	GOS Expedition
4441593.3	Dirty Rock. Cocos Island	North Pacific	5.552778	-87.087776	1.1	120662	1075.48 ± 95.1	129768408	GOS Expedition
4441594.3	Open Ocean. 134 miles NE of Galapagos	North Pacific	1.26	-90.3	2	102678	1061.71 ± 71.93	109012894	GOS Expedition
4441595.3	Devil's Crown. Floreana Island	South Pacific	-1.2161111	-90.422775	2.2	222068	1068.62 ± 80.6	237304895	GOS Expedition
4441596.3	North James Bay. Santigo Island	South Pacific	-0.2	-90.83528	2.1	131425	1093.44 ± 80.56	143703730	GOS Expedition
4441598.3	Galapagos Islands - Mangrove on Isabella Island	South Pacific	-0.59	-91.07	0.1	147251	1032.1 ± 78.08	151977062	GOS Expedition
4441600.3	North Seamore Island	South Pacific	-0.38305557	-90.279724	2.1	134346	1058.42 ± 111.55	142192875	GOS Expedition
4441601.3	Wolf Island	North Pacific	1.3891667	-91.81695	1.7	140812	1078.27 ± 101.7	151831770	GOS Expedition
4441602.3	Cabo Marshall. Isabella Island	South Pacific	-0.020833334	-91.19778	2.1	77539	1105.98 ± 80.45	85755221	GOS Expedition
4441603.3	Moorea. Cooks Bay	South Pacific	-17.475834	-149.81223	1.4	90493	1025.37 ± 68.06	92787809	GOS Expedition
4441604.3	Rangirora Atoll	South Pacific	-15.143611	-147.435	1	128981	1089.25 ± 85.8	140490835	GOS Expedition
4441605.3	Moorea. Outside Cooks Bay	South Pacific	-17.453056	-149.79889	1.4	92495	1020.76 ± 65.15	94413915	GOS Expedition
4441606.3	Coccos Keeling. Inside Lagoon	Indian	-12.0925	96.88167	1.8	51788	982.64 ± 90.87	50887840	GOS Expedition
4441607.3	Indian Ocean	Indian	-10.446111	88.30278	1.5	99287	1008.13 ± 87.3	100093373	GOS Expedition
4441608.3	Indian Ocean	Indian	-10.446111	88.30278	1.5	49596	1080.83 ± 77.3	53604003	GOS Expedition
4441609.3	Indian Ocean	Indian	-8.505	80.37556	1.8	99782	1020.39 ± 86.9	101815795	GOS Expedition
4441610.3	Indian Ocean	Indian	-7.01	76.33	1.8	109669	1078.71 ± 63.16	118300301	GOS Expedition
4441611.3	Indian Ocean - 500 Miles west of the Seychelles in the Indian Ocean	Indian	-4.99	64.98	1.5	348820	989.82 ± 72.57	345269607	GOS Expedition
4441613.3	St. Anne Island. Seychelles	Indian	-4.613611	55.50861	1.8	346951	979.55 ± 71.1	339854777	GOS Expedition
4441614.3	International water between Madagascar and South Africa	Indian	-29.348888	43.215557	1.5	110718	1078.59 ± 57.58	119418562	GOS Expedition
4441615.3	International waters between Madagascar and South Africa	Indian	-30.898333	40.420277	1.9	101559	1035.79 ± 85.78	105192769	GOS Expedition
4441616.3	International water between Madagascar and South Africa	Indian	-32.399166	36.591946	2.2	107965	1070.78 ± 63.2	115605267	GOS Expedition
4441617.3	Indian Ocean - East coast Zanzibar (Tanzania). offshore Paje lagoon	Indian	-6.32	39.55	0.3	107739	998.8 ± 67.78	107609141	GOS Expedition
4441618.3	Indian Ocean - West coast Zanzibar (Tanzania). harbour region	Indian	-6.12	39.12	1.5	110983	1001.72 ± 61.85	111172371	GOS Expedition
4441658.3	Delaware Bay. NJ	North Atlantic	39.417778	-75.504166	1	124415	1070.83 ± 77.36	133226251	GOS Expedition
4441659.3	South of Charleston. SC	North Atlantic	32.506943	-79.263885	1	128843	1085.55 ± 76.8	139864500	GOS Expedition
4441660.3	Gulf of Mexico	North Atlantic	24.174723	-84.344444	2	127105	1081.45 ± 74.26	137456989	GOS Expedition
4441661.3	30 miles from Cocos Island	North Pacific	5.64	-86.56528	2	133051	1079.45 ± 76.31	143621000	GOS Expedition
4441662.3	Galapagos Islands - Warm seep. Roca Redonda	North Pacific	0.27	-91.63	19	358516	1081.5 ± 96.58	387732737	GOS Expedition
4442499.3	HOT station ALOHA	North Pacific	22.75	-158.03	200	7495	954.65 ± 132.06	7154116	(DeLong et al. 2006)
4442500.3	HOT station ALOHA	North Pacific	22.75	-158.03	70	10966	983.66 ± 201.49	10785855	(DeLong et al. 2006)
4442500.4	HOT station ALOHA	North Pacific	22.75	-158.03	770	11438	1021.41 ± 312.55	11681838	(DeLong et al. 2006)
4442503.3	HOT station ALOHA	North Pacific	22.75	-158.03	4000	10987	983.14 ± 148.48	10800743	(DeLong et al. 2006)
4442582.3	HOT station ALOHA	North Pacific	22.75	-158.03	10	7501	954.19 ± 146.84	7156456	(DeLong et al. 2006)
4442591.4	N.A.	N.A.	N.A.	N.A.	N.A.	712	1110.32 ± 57.78	789434	N.A.
4442626.3	Upwelling. Fernandina Island	South Pacific	-0.3011111	-91.651665	12	436289	1057.87 ± 87.08	461535769	GOS Expedition
4443679.3	ACE LAKE. ANTARCTICA	Southern	-68.4	78.18278	14	10043	971.42 ± 72.24	9755019	GOS Expedition
4443686.3	NEWCOMB BAY. ANTARCTICA	Southern	-66.27	110.53306	1.829	103053	985.55 ± 78.51	101563271	GOS Expedition
4443687.3	ANTARCTICA OPEN WATER. ANTARCTIC TERRITORY	Southern	-63.89111	112.07306	2	95501	1001.46 ± 63.9	95639685	GOS Expedition
4443688.3	BOTANY BAY. AUSTRALIA. AUSTRALIA	South Pacific	-33.990833	151.23195	2	71063	1066.61 ± 78.99	75795314	(Lauro et al. 2009)
4443689.3	BOTANY BAY. AUSTRALIA. AUSTRALIA	South Pacific	-33.990833	151.23195	2	13469	1012.68 ± 125.99	13638809	(Lauro et al. 2009)
4443695.3	South Pacific Subtropical Gyre	South Pacific	-7.516667	-167	5	66719	258.35 ± 37.71	17236500	(Konstantinidis et al. 2009)
4443697.3	Pacific Equatorial Divergence Province	North Pacific	1.6666666	-163.66667	5	264691	236.36 ± 58.11	62562230	(Konstantinidis et al. 2009)
4443698.3	Pacific North Equatorial	North Pacific	5.0833335	-161.96666	5	61784	219.82 ± 59.5	13580856	(Konstantinidis et al. 2009)
4443699.3	Pacific North Equatorial	North Pacific	5.0833335	-161.96666	5	259919	232.45 ± 55.43	60418034	(Konstantinidis et al. 2009)
4443700.3	Pacific North Equatorial Countercurrent	North Pacific	8.633333	-151.08333	5	57685	237.36 ± 54.53	13691783	(Konstantinidis et al. 2009)
4443701.3	North Pacific Tropical Gyre	North Pacific	13.483334	-159.88333	5	214554	232.17 ± 55.92	49813066	(Konstantinidis et al. 2009)
4443712.3	Monterey Bay. California	North Pacific	36.746944	-122.02194	0	190343	244.43 ± 49.38	46525532	Béja et al. 2000)
4443713.3	Monterey Bay. California	North Pacific	36.746944	-122.02194	0	212767	241.57 ± 51.19	51398055	(Béja et al. 2000)
4443714.3	Monterey Bay. California	North Pacific	36.746944	-122.02194	0	181960	240.45 ± 49.88	43751470	(Béja et al. 2000)
4443715.3	Monterey Bay. California	North Pacific	36.746944	-122.02194	0	168717	238.55 ± 51.89	40247355	(Béja et al. 2000)
4443716.3	Monterey Bay. California	North Pacific	36.746944	-122.02194	0	211078	240.16 ± 53.02	50692028	(Béja et al. 2000)
4443717.3	Monterey Bay. California	North Pacific	36.746944	-122.02194	0	180372	237.05 ± 55.56	42756601	(Béja et al. 2000)
4443725.3	Sargasso Sea	North Atlantic	31.706112	-64.211945	4857	235615	233.18 ± 52.37	54940309	BATS (Bermuda Atlantic Time-series Study)
4443729.3	Sargasso Sea	North Atlantic	31.706112	-64.211945	4857	250625	236.92 ± 49.57	59378056	BATS (Bermuda Atlantic Time-series Study)
4443731.3	Sargasso Sea	North Atlantic	31.66	-64.155	2687	215087	189.2 ± 67.3	40695021	BATS (Bermuda Atlantic Time-series Study)
4443732.3	Sargasso Sea	North Atlantic	31.66	-64.155	2687	244743	196.06 ± 66.42	47982988	BATS (Bermuda Atlantic Time-series Study)
4443766.3	South Pacific Subtropical Gyre	South Pacific	-16	-170	5	199215	210.06 ± 61.49	41847189	GOS Expedition
4447483.3	California	South Atlantic	-18.102	-38.591	20.00	148935	473.56 ± 65.71	70529045	(Bruce et al. 2012)
4447551.3	PAB5	South Atlantic	-17.959	-38.506	5.60	112732	451.28 ± 86.7	50873123	(Bruce et al. 2012)
4447553.3	Buraca A	South Atlantic	-17.856	-38.12	85.00	38835	422.34 ± 92.84	16401116	(Cavalcanti et al. 2013)
4447555.3	Buraca D	South Atlantic	-17.856	-38.12	63.00	45252	411.25 ± 89.51	18609534	(Cavalcanti et al. 2013)
4447862.3	Timbebas	South Atlantic	-17.478	-39.028	4.70	136356	412.02 ± 93.47	56181161	(Bruce et al. 2012)
4448427.3	Sebastiao_Gomes	South Atlantic	-17.912	-39.129	3.20	9535	360.74 ± 122.78	3439330	(Bruce et al. 2012)
4453304.3	Timbebas 2010	South Atlantic	-17.478	-39.028	4.70	60410	426.17 ± 82.03	25744628	(Bruce et al. 2012)
4453305.3	Pedra do Leste 2010	South Atlantic	-17.784	-39.051	2.30	28586	439.71 ± 65.06	12568971	(Bruce et al. 2012)
4453371.3	PAB5 2010	South Atlantic	-17.959	-38.506	5.60	74025	386.19 ± 122.33	28587006	(Bruce et al. 2012)
4453372.3	Sebastiao_Gomes 2010	South Atlantic	-17.912	-39.129	3.20	32956	320.25 ± 143.85	10553788	(Bruce et al. 2012)
4464153.3	P11-3nex	South Atlantic	-20.52578333	-29.31035	20.00	7664	285.24 ± 119.82	2185811	This publication
4464162.3	P11-1	South Atlantic	-20.52578333	-29.31035	20.00	10955	287.88 ± 120.15	3153407	This publication
4464167.3	PIRATA24	South Atlantic	-9.846	-31.205	1.00	14470	328.28 ± 124.73	4749832	This publication
4464168.3	PIRATA26	South Atlantic	-11.691	-31.9	1.00	11588	323.82 ± 123.12	3752125	This publication
4464169.3	PIRATA34sup-Big	South Atlantic	-18.866	-34.62	1.00	41076	345.54 ± 122.7	14193025	This publication
4464170.3	PIRATA28-420	South Atlantic	-13.537	-32.611	420.00	17083	375.54 ± 138.35	6415053	This publication
4464171.3	PIRATA28-sup	South Atlantic	-13.537	-32.611	1.00	17255	417.67 ± 120.44	7206449	This publication
4464173.3	PIRATA30	South Atlantic	-15.325	-33.303	1.00	15107	315.57 ± 123.6	4767060	This publication
4465773.3	PIRATA22	South Atlantic	-8	-30.505	1.00	11464	376.99 ± 142.78	4321466	This publication
4465774.3	PIRATA32	South Atlantic	-17.11	-34.003	1.00	13418	391.58 ± 143.93	5253844	This publication
4465775.3	PIRATA34-699	South Atlantic	-18.866	-34.62	699.00	17202	428 ± 103.32	7362065	This publication
4465907.3	B18	South Atlantic	-17.8133	-38.237	27.00	33629	412.36 ± 134.85	13866937	(Cavalcanti et al. 2013)
4465909.3	BR	South Atlantic	-17.856	-38.12	63.00	43254	429.55 ± 118.64	18579396	(Cavalcanti et al. 2013)
4465910.3	BRC	South Atlantic	-17.914	-37.909	51.00	29027	422.94 ± 122.67	12276368	(Cavalcanti et al. 2013)
4474899.3	BC-1mR1	South Atlantic	-23.14	-40.612	1.00	10018	369.76 ± 122.13	3703836	(Alves-Junior et al. 2014)
4474913.3	BC-250mR1	South Atlantic	-23.14	-40.612	250.00	8982	347.66 ± 123.34	3122366	(Alves-Junior et al. 2014)
4474914.3	BC-250mR2	South Atlantic	-23.14	-40.612	250.00	15780	352.81 ± 125.25	5566995	(Alves-Junior et al. 2014)
4474915.3	BC-800mR1	South Atlantic	-23.14	-40.612	800.00	14892	351.73 ± 122.89	5237650	(Alves-Junior et al. 2014)
4474916.3	BC-800mR2	South Atlantic	-23.14	-40.612	800.00	13337	395.59 ± 111.31	5275610	(Alves-Junior et al. 2014)
4474917.3	BC-1200mR1	South Atlantic	-23.14	-40.612	1200.00	14828	359.09 ± 130.53	5324163	(Alves-Junior et al. 2014)
4474918.3	BC-1200mR2	South Atlantic	-23.14	-40.612	1200.00	14978	371.81 ± 116.27	5568532	(Alves-Junior et al. 2014)
4474919.3	BCM-R1	South Atlantic	-23.14	-40.612	33.00	14029	344.45 ± 127.08	4831996	(Alves-Junior et al. 2014)
4477662.3	BCM-R2	South Atlantic	-23.14	-40.612	33.00	15446	99.56 ± 35.42	1537658	(Alves-Junior et al. 2014)
4480732.3	BC-1mR2	South Atlantic	-23.14	-40.612	1.00	18523	364.16 ± 116.42	6744949	(Alves-Junior et al. 2014)
4480746.3	CVT1.2_2011	South Atlantic	-20.514	-38.071	63.00	10259	392.7 ± 99.69	4028298	(Alves-Junior et al. 2014)
4480747.3	CVT1.3_2011	South Atlantic	-20.514	-38.071	63.00	16763	398.49 ± 98.43	6679502	(Alves-Junior et al. 2014)
4480748.3	CVT16.1_2011	South Atlantic	-20.577	-34.806	40.00	12517	345.49 ± 122.3	4324168	(Alves-Junior et al. 2014)
4480749.3	CVT16.2_2011	South Atlantic	-20.577	-34.806	40.00	14977	370.22 ± 115.75	5544428	(Alves-Junior et al. 2014)
4480750.3	CVT21.1_2011	South Atlantic	-20.504	-25.355	50.00	14537	376.27 ± 111.96	5469487	(Alves-Junior et al. 2014)
4480751.3	CVT21.2_2011	South Atlantic	-20.504	-25.355	50.00	18304	398.97 ± 105.53	7302422	(Alves-Junior et al. 2014)
4480753.3	SJ35-F2	South Atlantic	-17.598	-38.946	609.00	10532	371.84 ± 143.22	3915828	(Alves-Junior et al. 2014)
4481460.3	BG1-1	South Atlantic	-22.929	-43.148	2.00	66062	432.36 ± 80.18	28562235	(Gregoracci et al. 2012)
4481470.3	BG1-2	South Atlantic	-22.929	-43.148	2.00	87748	438.57 ± 77.26	38483544	(Gregoracci et al. 2012)
4481472.3	BG7-1	South Atlantic	-22.87	-43.163	2.00	9770	438 ± 79.84	4278811	(Gregoracci et al. 2012)
4481476.3	BG7-2	South Atlantic	-22.87	-43.163	2.00	53796	439.62 ± 78.14	23649556	(Gregoracci et al. 2012)
4481477.3	BG34-1	South Atlantic	-22.836	-43.249	2.00	13589	416.56 ± 98.4	5660253	(Gregoracci et al. 2012)
4481478.3	BG34-2	South Atlantic	-22.836	-43.249	2.00	5951	429.83 ± 80.46	2557509	(Gregoracci et al. 2012)
4484632.3	SJ32-F1	South Atlantic	-17.417	-38.362	489.00	7354	348.75 ± 120.93	2564366	(Alves-Junior et al. 2014)
4484633.3	SJ35-F1	South Atlantic	-17.598	-38.946	609.00	9642	350.35 ± 127.72	3377708	(Alves-Junior et al. 2014)
4484636.3	SJ33-F1	South Atlantic	-17.425	-38.375	302.00	18580	342.31 ± 124.83	6359693	(Alves-Junior et al. 2014)
4484637.3	SJ35-R	South Atlantic	-17.598	-38.946	48.00	23464	257.53 ± 123.68	6042513	(Alves-Junior et al. 2014)
4484638.3	SJ33-R	South Atlantic	-17.425	-38.375	82.00	12858	320.51 ± 119.37	4120816	(Alves-Junior et al. 2014)
4484647.3	SJ34-F2	South Atlantic	-19.565	-38.952	242.00	4892	344.32 ± 122.33	1684083	(Alves-Junior et al. 2014)
4484648.3	SJ32-F3	South Atlantic	-17.417	-38.362	489.00	9430	353.34 ± 112.23	3331617	(Alves-Junior et al. 2014)
4484649.3	SJ34-R	South Atlantic	-19.565	-38.952	54.00	12374	318.86 ± 135.8	3945285	(Alves-Junior et al. 2014)
4484650.3	SJ34-F1	South Atlantic	-19.565	-38.952	242.00	11384	338.71 ± 118.66	3855553	(Alves-Junior et al. 2014)
4484651.3	SJ32-R	South Atlantic	-17.417	-38.362	79.00	11031	348.7 ± 126.51	3846199	(Alves-Junior et al. 2014)
4484652.3	AnaPaula_PE14-1	Equatorial Atlantic	0.933	-29.367	35.00	20998	361.11 ± 128.11	7582165	This publication
4484653.3	AnaPaula_PE14-2	Equatorial Atlantic	0.933	-29.367	35.00	14365	365.13 ± 128.05	5244740	This publication
4484654.3	AnaPaula_PE15-1	Equatorial Atlantic	0.933	-29.367	35.00	7822	378.64 ± 116.89	2961338	This publication
4484655.3	AnaPaula_PE15-2	Equatorial Atlantic	0.933	-29.367	35.00	16199	378.94 ± 118.59	6138062	This publication
4484656.3	AnaPaula_PE18-1	Equatorial Atlantic	0.933	-29.367	40.00	12406	392.51 ± 108.11	4869112	This publication
4484657.3	AnaPaula_PE22-1	Equatorial Atlantic	0.933	-29.367	40.00	29507	389.24 ± 112.53	11484996	This publication
4487641.3	AnaPaula_PE14-3	Equatorial Atlantic	0.933	-29.367	35.00	9442	416.82 ± 119.66	3935166	This publication
4487642.3	AnaPaula_PE15-4	Equatorial Atlantic	0.933	-29.367	35.00	14887	432.01 ± 109.63	6430879	This publication
4487643.3	AnaPaula_PE18-3	Equatorial Atlantic	0.933	-29.367	40.00	20746	445.6 ± 87.2	9244009	This publication
4487644.3	AnaPaula_PE22-2	Equatorial Atlantic	0.933	-29.367	40.00	19058	426.89 ± 112.25	8135242	This publication
4487645.3	AnaPaula_PE22-3	Equatorial Atlantic	0.933	-29.367	40.00	20720	437.39 ± 100.03	9062384	This publication
4487646.3	AnaPaula_PE18-2	Equatorial Atlantic	0.933	-29.367	40.00	48822	427.33 ± 122.6	20862721	This publication
4488827.3	Water_JF1	South Atlantic	-22.747	-41.882	2.00	100116	432.88 ± 75.24	43337784	(Trindade-Silva et al. 2012)
4488828.3	Water_JF2	South Atlantic	-22.747	-41.882	2.00	41728	279.7 ± 95.41	11670850	(Trindade-Silva et al. 2012)
References:
Alves Junior N, Meirelles PM, de Oliveira Santos E, Dutilh B, Silva GG, Paranhos R, Cabral AS, Rezende C, Iida T, de Moura RL, Kruger RH, Pereira RC, Valle R, Sawabe T, Thompson C, Thompson F. Microbial communiy diversity and physical-chemical features of the Southwestern Atlantic Ocean. Arch Microbiol. 2014 Sep 10. [Epub ahead of print]
Béja, O., L. Aravind, E. V. Koonin, M. T. Suzuki, A. Hadd, L. P. Nguyen, S. B. Jovanovich, C. M. Gates, R. A. Feldman, and J. L. Spudich. 2000. Bacterial rhodopsin: evidence for a new type of phototrophy in the sea. Science 289:1902-1906.
Bruce, T., P. M. Meirelles, G. Garcia, R. Paranhos, C. E. Rezende, R. L. de Moura, R. F. Filho, E. O. Coni, A. T. Vasconcelos, G. Amado Filho, M. Hatay, R. Schmieder, R. Edwards, E. Dinsdale, and F. L. Thompson. 2012. Abrolhos bank reef health evaluated by means of water quality, microbial diversity, benthic cover, and fish biomass data. PLoS One 7:e36687.
Cavalcanti, G. S., G. B. Gregoracci, L. d. L. Longo, A. C. Bastos, C. M. Ferreira, R. B. Francini-Filho, R. Paranhos, R. D. Ghisolfi, R. Krüger, A. Z. Güth, P. Y. G. Sumida, T. Bruce, O. Maia-Neto, E. de O. Santos, T. Iida, R. L. Moura, G. M. Amado-Filho, and F. L. Thompson. 2013. Sinkhole-like structures as bioproductivity hotspots in the Abrolhos Bank. Continental Shelf Research 70:126-134.
DeLong, E. F., C. M. Preston, T. Mincer, V. Rich, S. J. Hallam, N.-U. Frigaard, A. Martinez, M. B. Sullivan, R. Edwards, and B. R. Brito. 2006. Community genomics among stratified microbial assemblages in the ocean's interior. Science 311:496-503.
Dinsdale, E. A., O. Pantos, S. Smriga, R. A. Edwards, F. Angly, L. Wegley, M. Hatay, D. Hall, E. Brown, M. Haynes, L. Krause, E. Sala, S. A. Sandin, R. V. Thurber, B. L. Willis, F. Azam, N. Knowlton, and F. Rohwer. 2008. Microbial Ecology of Four Coral Atolls in the Northern Line Islands. PLoS One 3:e1584.
Gregoracci, G. B., J. R. Nascimento, A. S. Cabral, R. Paranhos, J. L. Valentin, C. C. Thompson, and F. L. Thompson. 2012. Structuring of Bacterioplankton Diversity in a Large Tropical Bay. PLoS One 7:e31408.
Konstantinidis, K. T., J. Braff, D. M. Karl, and E. F. DeLong. 2009. Comparative metagenomic analysis of a microbial community residing at a depth of 4,000 meters at station ALOHA in the North Pacific subtropical gyre. Applied and environmental microbiology 75:5345-5355.
Lauro, F. M., D. McDougald, T. Thomas, T. J. Williams, S. Egan, S. Rice, M. Z. DeMaere, L. Ting, H. Ertan, and J. Johnson. 2009. The genomic basis of trophic strategy in marine bacteria. Proceedings of the National Academy of Sciences 106:15527-15533.
Martín-Cuadrado, A.-B., P. López-García, J.-C. Alba, D. Moreira, L. Monticelli, A. Strittmatter, G. Gottschalk, and F. Rodríguez-Valera. 2007. Metagenomics of the deep Mediterranean, a warm bathypelagic habitat. PLoS One 2:e914.
Trindade-Silva, A. E., C. Rua, G. G. Z. Silva, B. E. Dutilh, A. P. B. Moreira, R. A. Edwards, E. Hajdu, G. Lobo-Hajdu, A. T. Vasconcelos, R. G. S. Berlinck, and F. L. Thompson. 2012. Taxonomic and Functional Microbial Signatures of the Endemic Marine Sponge Arenosclera brasiliensis. PLoS One 7.
