# Supplementary material for: Niche distribution and influence of environmental parameters in marine microbial communities: a systematic review
Source: PeerJ. 2015 Jun 16;3:e1008. doi: 10.7717/peerj.1008 (PMC4476133; doi:10.7717/peerj.1008)
Supplement: Table S2 — Measurements of environmental variables at the sampling sites of the 71 marine metagenomes from the brazilian coast analyzed. [file peerj-03-1008-s005.xls]

## Sheet: Planilha1
MG-RAST ID	Chlorophyll a (μg/kg)	Temperature (Celsius)	Salinity (psu)	Nitrite (μM)	Nitrate (μM)	Ammonia (μM)	Total N (μM)	Silicate (μM)	Total P (μM)	Orthophosphate (μM)
4447483.3	0.268	N.A.	36.808	0.073	0.92	0.345	11.34	1.2	0.307	0.178
4447551.3	0.499	N.A.	32.132	0.088	0.176	0.286	6.737	1.168	0.398	0.201
4447553.3	0.179	N.A.	37.227	N.A.	0.75	N.A.	8.6	N.A.	N.A.	N.A.
4447555.3	N.A.	N.A.	37.428	N.A.	1.81	N.A.	14.85	N.A.	N.A.	N.A.
4447862.3	N.A.	N.A.	36.433	0.1	0.98	0.337	9.51	1.7	0.3	0.19
4448427.3	0.286	N.A.	32.407	0.086	0.764	1.821	10.533	1.566	0.457	0.204
4453304.3	0.17	N.A.	N.A.	0.06	0.86	0.11	4.97	1.66	0.25	0.13
4453305.3	N.A.	N.A.	N.A.	0.08	0.41	0.11	6.49	0.39	0.3	0.16
4453371.3	0.33	N.A.	N.A.	0.09	0.97	0.13	7.34	1.08	0.24	0.1
4453372.3	0.26	N.A.	N.A.	0.06	0.13	0.14	5.34	1.64	0.2	0.13
4464153.3	N.A.	N.A.	37.74	0.04	0.73	0.74	10.93	1.21	0.23	0.09
4464162.3	N.A.	N.A.	37.74	0.04	0.73	0.74	10.93	1.21	0.23	0.09
4464167.3	N.A.	N.A.	N.A.	0.655	0.00141053	3.80333	N.A.	0.2052	0.05	N.A.
4464168.3	N.A.	N.A.	N.A.	0.796667	0.0219284	4.41	N.A.	0.2124	0.03	N.A.
4464169.3	N.A.	N.A.	N.A.	0.233333	0.00916336	2.24667	N.A.	0.1188	0.06	N.A.
4464170.3	N.A.	N.A.	N.A.	19.1033	0.0383858	2.04333	N.A.	1.368	1.23	N.A.
4464171.3	N.A.	N.A.	N.A.	0.683333	0.0373649	2.98667	N.A.	0.2232	0.07	N.A.
4464173.3	N.A.	N.A.	N.A.	0.625	0.00916336	4.4	N.A.	0.216	0.09	N.A.
4465773.3	N.A.	N.A.	N.A.	N.A.	N.A.	N.A.	N.A.	N.A.	N.A.	N.A.
4465774.3	N.A.	N.A.	N.A.	0.42	0.00916336	9.77667	N.A.	0.1764	0.05	N.A.
4465775.3	N.A.	N.A.	N.A.	25.3033	0.00916336	4.36	N.A.	1.8792	1.86	N.A.
4465907.3	N.A.	N.A.	32.474	0.05	1.063	0.063	7.987	0.823	0.24	0.167
4465909.3	N.A.	N.A.	37.001	0.123	1.19	0.867	27.633	1.343	1.033	0.84
4465910.3	N.A.	N.A.	32.703	0.028	1.303	0.053	10.284	0.903	0.39	0.297
4474899.3	N.A.	28.1983	37.038	0.02	1.87	0	6.01	0.96	0.14	0.03
4474913.3	N.A.	14.6839	35.4218	0.02	2.22	0	11.94	2.47	0.53	0.52
4474914.3	N.A.	14.6839	35.4218	0.02	2.22	0	11.94	2.47	0.53	0.52
4474915.3	N.A.	4.8584	34.3709	0.02	37.08	0.21	46.49	26.07	2	1.9
4474916.3	N.A.	4.8584	34.3709	0.02	37.08	0.21	46.49	26.07	2	1.9
4474917.3	N.A.	3.5004	34.5339	0.02	36.69	0.1	44.61	42.15	2.06	1.95
4474918.3	N.A.	3.5004	34.5339	0.02	36.69	0.1	44.61	42.15	2.06	1.95
4474919.3	N.A.	27.901	37.0227	0	1.71	0.08	4.63	0.9	0.13	0.02
4477662.3	N.A.	27.901	37.0227	0	1.71	0.08	4.63	0.9	0.13	0.02
4480732.3	N.A.	28.1983	37.038	0.02	1.87	0	6.01	0.96	0.14	0.03
4480746.3	0.18	N.A.	37.07	0.03	1.24	0.031	7.15	0.85	0.22	0.08
4480747.3	0.18	N.A.	37.07	0.03	1.24	0.031	7.15	0.85	0.22	0.08
4480748.3	0.12	N.A.	37.35	0.05	1.43	0.031	10.36	0.76	0.25	0.14
4480749.3	0.12	N.A.	37.35	0.05	1.43	0.002	10.36	0.76	0.25	0.14
4480750.3	0.26	N.A.	37.22	0.03	1.13	0.019	8.85	0.93	0.72	0.55
4480751.3	0.26	N.A.	37.22	0.03	1.13	0.013	8.85	0.93	0.72	0.55
4480753.3	N.A.	N.A.	N.A.	N.A.	N.A.	N.A.	N.A.	N.A.	N.A.	N.A.
4481460.3	45.175	20	32.609	0.91	0.0223541	0.52	95.11	21.89	3.35	0.79
4481470.3	45.175	20	32.609	0.91	0.0223541	0.52	95.11	21.89	3.35	0.79
4481472.3	23.255	19	31.321	0.4	0.08	0.31	69.97	28.2	2.45	0.55
4481476.3	23.255	19	31.321	0.4	0.08	0.31	69.97	28.2	2.45	0.55
4481477.3	273.98	27	17.929	2.27	0.0223541	18.11	640.54	29.93	20.69	11.88
4481478.3	273.98	27	17.929	2.27	0.0223541	18.11	640.54	29.93	20.69	11.88
4484632.3	N.A.	N.A.	34.7	0.047	14.85	0.137	20.037	6.017	1.026	0.973
4484633.3	0	N.A.	34.4	0.04	26.46	0.0223541	30.83	15.423	1.926	1.763
4484636.3	0	N.A.	35	0.037	15.697	0.107	23.183	6.2	1.12	1.04
4484637.3	1.71	N.A.	36.5	0.05	0.993	0.0223541	5.485	0.18	0.274	0.14
4484638.3	0.38	N.A.	36.9	0.107	1.297	0.06	6.283	0.963	0.241	0.173
4484647.3	0.025	N.A.	35.3	0.05	8.81	0.0223541	12.873	3.073	0.702	0.647
4484648.3	N.A.	N.A.	34.7	0.047	14.85	0.137	20.037	6.017	1.026	0.973
4484649.3	1.955	N.A.	36.2	0.043	1.267	0.0223541	6.01	0.177	0.266	0.17
4484650.3	0.025	N.A.	35.3	0.05	8.81	0.0223541	12.873	3.073	0.702	0.647
4484651.3	N.A.	N.A.	37	0.057	1.05	0.063	8.63	2.093	0.248	0.163
4484652.3	0.16	25	35.85	0.03	0.16	0.16	2.81	0.34	0.09	0.06
4484653.3	0.16	25	35.85	0.03	0.16	0.16	2.81	0.34	0.09	0.06
4484654.3	0.333	25	35.9	0.007	0	0.67	5.4	0.35	0.44	0.38
4484655.3	0.333	25	35.9	0.007	0	0.67	5.4	0.35	0.44	0.38
4484656.3	0.26	25	35.94	0.06	2.18	0.18	6.09	0.32	0.15	0.11
4484657.3	0.37	25	35.88	0.03	2.28	0.19	6.27	0.36	0.15	0.13
4487641.3	0.16	25	35.85	0.03	0.16	0.16	2.81	0.34	0.09	0.06
4487642.3	0.333	25	35.9	0.007	0	0.67	5.4	0.35	0.44	0.38
4487643.3	0.26	25	35.94	0.06	2.18	0.18	6.09	0.32	0.15	0.11
4487644.3	0.37	25	35.88	0.03	2.28	0.19	6.27	0.36	0.15	0.13
4487645.3	0.37	25	35.88	0.03	2.28	0.19	6.27	0.36	0.15	0.13
4487646.3	0.26	25	35.94	0.06	2.18	0.18	6.09	0.32	0.15	0.11
4488827.3	0.54	24	35.332	0.063	1.017	0.267	12.643	1.77	0.357	0.187
4488828.3	N.A.	24	N.A.	N.A.	N.A.	N.A.	N.A.	N.A.	N.A.	N.A.
