# Supplementary material for: Niche distribution and influence of environmental parameters in marine microbial communities: a systematic review
Source: PeerJ. 2015 Jun 16;3:e1008. doi: 10.7717/peerj.1008 (PMC4476133; doi:10.7717/peerj.1008)
Supplement: Table S3 — Distribution of taxa across the 11 groups identified through the Clique Percolation Method. [file peerj-03-1008-s006.xls]

## Sheet: Sheet1
Group 1	Group 2	Group 3	Group 4	Group 5	Group 6	Group 7	Group 8	Group 9	Group 10	Group 11
Acidovorax	Acidiphilium	Acidimicrobium	Azotobacter	Blastopirellula	Aciduliprofundum	Anabaena	Cenarchaeum	Cyanobium	Haliangium	Methylococcus
Acinetobacter	Ahrensia	Acidothermus	Bermanella	Chthoniobacter	Methanococcoides	Arthrospira	Nitrosopumilus	Prochlorococcus	Myxococcus	Polynucleobacter
Actinobacillus	Algoriphagus	Alicyclobacillus	Cellvibrio	Coraliomargarita	Methanocorpusculum	Crocosphaera	unclassified_derived_from_Thaumarchaeota	Synechococcus	Plesiocystis	Sideroxydans
Aeromonas	Asticcacaulis	Beutenbergia	Chromohalobacter	Haliangium	Methanohalophilus	Cyanothece	unclassified_derived_from_Crenarchaeota
Aggregatibacter	Aurantimonas	Candidatus_Koribacter	Congregibacter	Isosphaera	Methanoregula	Lyngbya
Agrobacterium	Beijerinckia	Candidatus_Solibacter	Hahella	Lentisphaera	Methanosaeta	Trichodesmium
Alteromonas	Blattabacterium	Chloroherpeton	Kangiella	Opitutus	Methanothermobacter
Anaeromyxobacter	Buchnera	Conexibacter	Marinomonas	Pirellula	Picrophilus
Bacillus	Candidatus_Pelagibacter	Haliangium	Neptuniibacter	Stigmatella
Bacteroides	Candidatus_Puniceispirillum	Herpetosiphon	Nitrococcus	unclassified_derived_from_Opitutaceae
Bartonella	Candidatus_Sulcia	Kineococcus	Reinekea	unclassified_derived_from_Verrucomicrobia_subdivision_3
Bradyrhizobium	Capnocytophaga	Ktedonobacter	Saccharophagus
Brucella	Chelativorans	Leifsonia	Teredinibacter
Burkholderia	Chitinophaga	Nakamurella
Campylobacter	Chryseobacterium	Nocardioides
Chlorobium	Citreicella	Roseiflexus
Chloroflexus	Croceibacter	Rubrobacter
Citrobacter	Cytophaga	Saccharomonospora
Clostridium	Dinoroseobacter	Salinispora
Colwellia	Dokdonia	Sphaerobacter
Corynebacterium	Dyadobacter	Streptosporangium
Desulfovibrio	Fulvimarina	Thermobaculum
Dickeya	Gluconobacter	Thermobifida
Erythrobacter	Granulibacter	Thermobispora
Escherichia	Hirschia	Thermomicrobium
Eubacterium	Hoeflea	Thermomonospora
Ferrimonas	Hyphomonas
Flavobacterium	Jannaschia
Frankia	Ketogulonicigenium
Fusobacterium	Kordia
Geobacillus	Labrenzia
Geobacter	Leadbetterella
Haemophilus	Leeuwenhoekiella
Idiomarina	Loktanella
Klebsiella	Maribacter
Lactobacillus	Maricaulis
Marinobacter	Maritimibacter
Marinomonas	Marivirga
Methylobacterium	Methylocella
Mycobacterium	Methylosinus
Neisseria	Mucilaginibacter
Nitrosococcus	Neorickettsia
Oceanicola	Nitrobacter
Paenibacillus	Oceanibulbus
Pantoea	Oceanicaulis
Paracoccus	Octadecabacter
Photobacterium	Oligotropha
Prevotella	Paludibacter
Providencia	Parvularcula
Pseudoalteromonas	Pelagibaca
Pseudomonas	Phaeobacter
Psychrobacter	Phenylobacterium
Psychromonas	Polaribacter
Ralstonia	Polynucleobacter
Rhizobium	Pseudovibrio
Rickettsia	Psychroflexus
Roseobacter	Rhodobacter
Roseovarius	Rhodomicrobium
Ruegeria	Rhodopseudomonas
Salmonella	Rhodospirillum
Serratia	Riemerella
Shewanella	Robiginitalea
Shigella	Roseibium
Staphylococcus	Roseomonas
Streptococcus	Sagittula
Streptomyces	Spirosoma
Thioalkalivibrio	Starkeya
unclassified_derived_from_Alphaproteobacteria	Sulfitobacter
unclassified_derived_from_Alteromonadales	Thalassobium
unclassified_derived_from_Deltaproteobacteria	unclassified_derived_from_Bacteria
unclassified_derived_from_Gammaproteobacteria	unclassified_derived_from_Bacteroidetes
unclassified_derived_from_Rhodobacteraceae	unclassified_derived_from_Flavobacteria
unclassified_derived_from_Rhodobacterales	unclassified_derived_from_Flavobacteriaceae
unclassified_derived_from_Rickettsiales	unclassified_derived_from_Flavobacteriales
unclassified_derived_from_Verrucomicrobiales	unclassified_derived_from_Proteobacteria
unclassified_derived_from_Vibrionaceae	Weeksella
Vibrio	Zunongwangia
Wolbachia	Zymomonas
Xanthomonas
Yersinia
